# Supplementary material for: Malaria case management and elimination readiness in health facilities of five districts of Madagascar in 2018
Source: Malar J. 2020 Oct 1;19:351. doi: 10.1186/s12936-020-03417-z (PMC7528237; doi:10.1186/s12936-020-03417-z)
Supplement: Supplementary file 3 — Additional file 3: MERA scoring tool by domain. [file 12936_2020_3417_MOESM3_ESM.xlsx]

## Sheet: Resource Availability
Domain	Tracer Indicator	Definition	Tool #	Q #	Responses	Variable name	score
Diagnostic capacity	Malaria RDTs	Malaria RDTs or microscopy present	1	E12a, D06(a-q)	(1)Yes	T1_d06_e12a	1
		Malaria RDTs out of stock	1	E12b	No	T1_e12b	1
	P. vivax diagnosis in HF	Do you diagnose P. vivax in your HF?	2	C4, C13	1.Yes	T2_c4_13	1
Essential medicines	Any ACT or Quinine	present	1	E01a, E02a, E03a, E04a, E05, e08a	(1)Yes	T1_e01a_5	1
		out of stock	1	E01b, E02b, E03b, E04b, e08b	No	T1_e01b_4b	1
	Artesunate (injectable) or Quinine (injectable)	present	1	E06a or E09a	(1)Yes	T1_e06a_9a	1
		out of stock	1	E06b or E09b	No	T1_e06b_9b	1
	Primaquine	present	1	E11	(1)Yes	T1_e11	1
Other commodities	Thermometer	available and functioning	1	D03a, D03a1	A1 B1	T1_d03a_a1	1
	Infant weighing scale	available and functioning	1	D03b, D03b1	A1 B1	T1_d03b_b1	1
	Stand-on weighing scale	available and functioning	1	D03c, D03c1	A1 B1	T1_d03c_c1	1
Guidelines	National Malaria Guidelines	present	1	D01	1. Yes observed; 2. reported not seen	T1_d01_c	1
CHW testing and diagnosis	CHW thermometer	present	5	C4	1.Yes, working, unverified; 2.Yes, working, verified	T5_C4	1
	available CHW commodities (unverified)	present	5	E1	1.RDT	T5_E1A	0.5
					8.AS+AQ	T5_E1H	0.5
		RDT stockout in the last 3 months?	5	E5	2.No	T5_E5	1
	ACT stockout in the last 3 months	absent	5	E6	2.No	T5_E6	1
Stock management system	Is there a stock management system	present	1	F9	1. Yes	T1_f9	1
			5	E14	1.Yes	T5_E14	1
						Maximum score	18

## Sheet: Malaria management practices
Domain	Sub-domain	Tracer Indicator	Definition	Tool #	Q #	Responses	Variable name	score
	CHW patient population		children <5 with fever	5	C1	1.Yes	T5_C1	1
	Identifying a suspect case	criteria	present	2	C1	1.Patient reports history of fever at home	T2_c1_A	0.25
						2.Patient has fever during visit	T2_c1_B	0.25
						5.Patient presents to clinic for any sign/symptom and reports travel to high transmission region	T2_c1_E	0.25
						96.Other	T2_c1_X	0.25
		Obervation	Was complaint of fever elicited (either patient complains or HW asks)?	3	A6, A8	1.Yes	assessfever	1
		Obervation	Was the client’s temperature taken?	3	A10	1.Yes	temptaken	1
		Obervation	What is done when a patient/parent reports fever?	5	C3	1.Check temperature	T5_C3A	0.333333
						3.Perform RDT	T5_C3C	0.333333
						96.Other	T5_C3D	0.333333
		criteria	criteria for suspect case	5	C5	1.Patient reports history of fever at home	T5_C5A	0.25
						2.Patient has measured fever during visit	T5_C5B	0.25
						6.Patient reports travel to high transmission region	T5_C5F	0.25
						96.Other	T5_C5D	0.25
	Test and Treat		If the workload of this HF is very heavy, do you skip the RDT and treat the patient without testing?	2	C3	1.Yes	T2_c3	-1
			RDT testing for history of fever in absence of current fever	5	C7	1.Yes	T5_C7	1
			If patient reported fever or had one recorded, did they receive an RDT?	3	repfever, A15	1.Yes	RDT	1
						2.No		-1
				3	A26	1. Yes	A26_A	1
						2. No		-1
			If a patient’s RDT is positive, what are the next steps to take?	5	C8	2.Give ACTs	T5_C8B	1
	Management of uncomplicated malaria		What type of malaria treatment options do providers at this HF provide for uncomplicated P. falciparum?	2	C11	1.Artesunate-Amodiaquine (AS+AQ), 2.Artemether Lumefantrine	T2_c11_A_B	1
						7. Chloroquine	T2_c11_G	-1
						8. Primaquine	T2_c11_H	1
			What type of malaria treatments does this HF provide for P. vivax?	2	C14	1.Artesunate-Amodiaquine (AS+AQ), 2.Artemether-Lumefantrine, 3.Artesunate (injectable), 4.Artesunate (rectal suppository), 5.Quinine (tablet), 6.Quinine (injectable), 7.Chloroquine	T2_c14_A_G	1
						8.Primaquine	T2_c14_H	1
		malaria treatment follow-up	Do CHWs follow-up each case	5	C17	1.Yes, 3.Sometimes	T5_C17_c	1
	accessing high risk populations		methods	5	F4	1.CHWs meet with pregnant women to remind them to go to the CSB for prenatal care	T5_F4_1	0.5
						2.CHWs remind travelers to consider malaria if they develop a fever	T5_F4_2	0.5
		travel history	If a patient has a positive RDT, do CHWs ask if they traveled outside of the fokontany in the previous two weeks?	5	C13	1.Yes	T5_C13	1
	BCC activities	general bcc	Malaria BCC activities undertaken in the community	1	G1	1.Yes	T1_g1	1
		community malaria education	malaria education conducted	1	G2	2.House to house health education, 3.Community education, 4.Printed health education materials, 5.Health education at health facilities , 6.Health education through health development army (1-5 network), 96.Other	T1_g2	1
		community malaria education	malaria education conducted	5	F1	1.Yes	T5_F1	1
							maximum score	20.5

## Sheet: Data management and use
Domain	sub domain	Tracer Indicator	Tool #	Question #	Definition	Responses	Variable name	score
	Data Reporting	data reporting	1	K5	CHW reporting to health facility	1. Yes	T1_k5	1
		CHWs keep patient registry	5	D1	CHW reports keeping registry of pt visits	1.Yes, verified, 2.Yes, unverified	T5_D1_c	1
	Capabilities
		Ability to map cases	1	K7		1. Yes	T1_k7	1
	Data Analysis	HF data analysis	1	K17	Review data monthly?	1.Yes	T1_k17	1
		CHW data analysis	5	D18	Do CHWs use the community RMA to make decisions?	1. Yes	T5_D18	1
		Have SOPs for data analysis	1	K19	Current data analysis SOPs	1. Yes	T1_k19	1
	Data quality	Case Classification	1	K20	Are malaria cases identified as laboratory-confirmed or clinically diagnosed in forms used for tracking?	1. Yes	T1_k20	1
		Case tracking	1	K21	Patient can be traced/followed from one register to another (i.e. from inpatient register to laboratory register to pharmacy register)	1.Yes, patient can be traced across all registers, 2.Yes, patient can be traced across some registers	T1_k21_c	1
		Case register data quality checking	1	K22	Check the quality of the information in your register	1. Yes, 3. Sometimes	T1_k22_c	1
		HF has SOPs for data quality	1	K24	Have any SOPs/guidelines for checking the quality of the information in your register	1. yes	T1_k24	1
		CHWs have SOP or guidelines for data quality in patient registry	5	D4	CHWs report having data quality guidelines for patient registry	1.Yes, verified or 2. Yes, unverified	T5_D4_c	1
		data review is used to improve quality	1	K26	malaria data are used to make evidence-based decisions? (e.g.: if malaria data completeness is low one month, using this information to focus on improving malaria data completeness for the following month)	1.Yes	T1_k26	1
		CHW keeps a community monthly summary report?	5	D5	CHWs report having a monthly summary report	1.Yes	T5_D5	1
	Epidemic Response	CHWs respond to an increase in malaria cases?	5	D 24	CHWs respond to data	3.They can make emergency requests for malaria commodities	T5_D24C	0.125
						4.They can receive emergency commodities within a short period	T5_D24D	0.125
						5.They can refer severe malaria cases to other HFs/ hospitals for advanced care	T5_D24E	0.125
						6.They can contact partners and request assistance to respond to malaria case increases	T5_D24F	0.125
						7.They can perform education outreach activities in the community	T5_D24G	0.125
						8.They can go into the community to test and treat/active surveillance	T5_D24H	0.125
						9.They can distribute LLINs	T5_D24I	0.125
						96.Other	T5_D24J	0.125
		HW response to an increase in malaria cases	1	J3		2.Keep enough commodities to respond to 2 times or more times the usual malaria cases for this HF	T1_j3_B	0.111111
						3.Make emergency requests for malaria commodities from the District	T1_j3_C	0.111111
						4.Request assistance from the District	T1_j3_D	0.111111
						5.Refer severe malaria cases to other HFs/ hospitals for advanced care	T1_j3_E	0.111111
						6.Distribute additional ITNs in affected areas	T1_j3_F	0.111111
						7.Conduct active case detection/community-level outreach to test and treat cases in affected areas	T1_j3_G	0.111111
						8.Contact partners and request for assistance	T1_j3_H	0.111111
						9.Contact CHWs to conduct additional activities	T1_j3_I	0.111111
						96. Other	T1_j3_X	0.111111
		What do CHWs do if they notice an increase in community members with fever?	5	D17		2.Notify the chef du village, 3.Notify the supervisor by text, 4.Notify the supervisor by telephone, 5.Notify the supervisor by sending a community member to alert him/her	T5_D17B_F	1
							maximum score	16

## Sheet: Training, supervision, assist
Domain	sub domain	Tracer Indicator	Tool #	Question #	Definition	Responses	Variable name	score
	Training	Provider training	2	B01	Provider reported malaria specific training	1. Yes	T2_b1	1
			1	H4	What things related to malaria activities did your supervisor focus on during the visit?	1.Commodity management (medications, RDTs, ITNs)	T1_h4_a	0.142857
						2.Vector control (IRS, ITN use)	T1_h4_b	0.142857
						3.Malaria reports/data	T1_h4_c	0.142857
						4.Lab supplies (RDT, slides, reagent, etc.)	T1_h4_d	0.142857
						5.Case management (diagnosis, treatment and follow-up)	T1_h4_e	0.142857
						6.Social and behavior change communication (SBCC)	T1_h4_f	0.142857
						96. Other	T1_h4_x	0.142857
			2	C19	provider reports malaria-elimination specific training	1. Yes	T2_c19	1
		HW data management training	1	K1	At least one person in this facility received training in recording, processing, or reporting of health information (data management) in the last 2 years?	1. Yes	T1_k1	1
		CHW training	5	D6	CHWs report receiving training in recording, processing, or reporting health information in last 2 years	1. Yes	T5_D6	1
	Supervision	HW supervision	1	H2	Received supervision for malaria case management in last 6 months	1. yes	T1_h2	1
		data quality supervision to HF	1	K25	Supervisory data quality visit made	1a.Yes	T1_k25	1
		CHW supervision	5	B1	Reported supervisory or technial visit from any level within the previous 6 months	recode selection to yes	T5_B1_A_E	1
			5	B2	What things related to malaria activities did the supervisor focus on during the visit in the last 6 mo?	1.Malaria commodities (ACT for Infants and children, paracetamol, ORS	T5_B2A	0.166667
						2.ITNs	T5_B2B	0.166667
						3.Malaria reports/data (Community RMA, patient register)	T5_B2C	0.166667
						4.Lab supplies (RDT)	T5_B2D	0.166667
						5.Malaria case management for children < 5 years of age	T5_B2E	0.166667
						6.Social and behavior change communication (SBCC)	T5_B2F	0.166667
	Feedback	To HF	1	K14	HF Receives feedback on data reporting	1.Yes	T1_K14	1
		To CHW	5	D14	CHW reports receiving feedback on malaria case management indicators in the previous 3 months	1. Yes, Verbal, 2. Yes, Written, 3. Yes, Phone call, 4. Yes, Other	T5_D14	1
			5	D13	CHW received feedback on data reporting	1.Yes, 3.Sometimes	T5_D13_c	1
	Technical Assistance	To HF	1	I3	Types of technical assistance received by HF	1.Training on the detection and management of malaria	T1_i3_A	0.25
						2.Malaria in pregnancy	T1_i3_B	0.25
						3.Malaria data management and reporting	T1_i3_C	0.25
						96.Other	T1_i3_X	0.25
		To HF	1	J4	HF received guidance on how to immediately respond to a malaria outbreak?	1. Yes	T1_j4	1
		To CHW	1	I5	HF provides malaria-specific technical assistance to the CHWs it supports?	1. Yes	T1_i5	1
		To CHW	1	I6	HF provides Technical assistance to CHWs on data management	4.Data Management and Reporting	T1_i6_D	1
		To CHW	5	D25	CHW has received guidance on how to immediately respond to a malaria outbreak	1. Yes	T5_D25	1
							maximum score	17

## Sheet: tool 1_HF
Current readiness and capacity					Malaria Management Practices					Data Management and Use					Training, supervision, assistance
indicator	new name	notes	final name	score	indicator	new name	notes	new name	score	indicator	new name	notes	new name	score	indicator	new name	notes	new name	score
D06a	T1_d06a	and	T1_d06_e12a	1	g1	T1_g1		T1_g1	1	k5	T1_k5		T1_k5	1	h4a	T1_h4_a		T1_h4_a	0.142857
D06b	T1_d06b				g2b	T1_g2_B	or	T1_g2	1	k7	T1_k7		T1_k7	1	h4b	T1_h4_b		T1_h4_b	0.142857
D06c	T1_d06c				g2c	T1_g2_C				k17	T1_k17		T1_k17	1	h4c	T1_h4_c		T1_h4_c	0.142857
D06d	T1_d06d				g2d	T1_g2_D				k19	T1_k19		T1_k19	1	h4d	T1_h4_d		T1_h4_d	0.142857
D06e	T1_d06e				g2e	T1_g2_E				k20	T1_k20		T1_k20	1	h4e	T1_h4_e		T1_h4_e	0.142857
D06f	T1_d06f				g2f	T1_g2_F				k21	T1_k21		T1_k21_c	1	h4f	T1_h4_f		T1_h4_f	0.142857
D06g	T1_d06g				g2x	T1_g2_X				k22	T1_k22		T1_k22_c	1	h4x	T1_h4_x		T1_h4_x	0.142857
D06h	T1_d06h									k24	T1_k24		T1_k24	1	k1	T1_k1		T1_k1	1
D06i	T1_d06i									k26	T1_k26		T1_k26	1	h2	T1_h2		T1_h2	1
D06j	T1_d06j									j3b	T1_j3_B		T1_j3_B	0.111111	k25	T1_k25		T1_k25	1
D06k	T1_d06k					Other variables	Definition			j3c	T1_j3_C		T1_j3_C	0.111111	k14	T1_K14		T1_K14	1
D06l	T1_d06l					new_centre	centre name			j3d	T1_j3_D		T1_j3_D	0.111111	i3a	T1_i3_A		T1_i3_A	0.25
D06m	T1_d06m					new_code_comm	commune code			j3e	T1_j3_E		T1_j3_E	0.111111	i3b	T1_i3_B		T1_i3_B	0.25
D06n	T1_d06n					new_code_dist	district code			j3f	T1_j3_F		T1_j3_F	0.111111	i3c	T1_i3_C		T1_i3_C	0.25
D06o	T1_d06o					new_code_fs	centre name			j3g	T1_j3_G		T1_j3_G	0.111111	i3x	T1_i3_X		T1_i3_X	0.25
D06p	T1_d06p					new_comm	commune name			j3h	T1_j3_H		T1_j3_H	0.111111	j4	T1_j4		T1_j4	1
D06q	T1_d06q					new_dist	district name			j3i	T1_j3_I		T1_j3_I	0.111111	i5	T1_i5		T1_i5	1
e12a	T1_e12a					new_region	region name			j3x	T1_j3_X		T1_j3_X	0.111111	i6d	T1_i6_D		T1_i6_D	1
e12b	T1_e12b		T1_e12b	1		a03	public or private
e01a	T1_e01a	or	T1_e01a_5	1		elimination	elimination y/n
e02a	T1_e02a
e03a	T1_e03a
e04a	T1_e04a
e05	T1_e05
e01b	T1_e01b	or	T1_e01b_4b	1
e02b	T1_e02b
e03b	T1_e03b
e04b	T1_e04b
e06a	T1_e06a	or	T1_e06a_9a	1
e09a	T1_e09a
e06b	T1_e06b	or	T1_e06b_9b	1
e09b	T1_e09b
e08a	T1_e08a	added to T1_e01a_5
e08b	T1_e08b	added to T1_e01b_4b
e11	T1_e11		T1_e11	1
d03a	T1_d03a	and	T1_d03a_a1	1
d03a1	T1_d03a1
d03b	T1_d03b	and	T1_d03b_b1	1
d03b1	T1_d03b1
d03c	T1_d03c	and	T1_d03c_c1	1
d03c1	T1_d03c1
d01	T1_d01		T1_d01_c	1
f9	T1_f9		T1_f9	1

## Sheet: tool 2_HW
Current readiness and capacity					Malaria Management Practices					Training, supervision, assistance
indicator	new name	notes	new name	score	indicator	new name	notes		score	indicator	new name	notes	new name	score
c4	T2_c4	or	T2_c4_13	1	c1a	T2_c1_A		T2_c1_A	0.25	b01	T2_b1		T2_b1	1
c13	T2_c13				c1b	T2_c1_B		T2_c1_B	0.25	c18	T2_c19		T2_c19	1
					c1e	T2_c1_E		T2_c1_E	0.25
					c1x	T2_c1_X		T2_c1_X	0.25
					c3	T2_c3		T2_c3	-1
	Other variables	Definition			c11a	T2_c11_A	or	T2_c11_A_B	1
	new_centre	centre name			c11b	T2_c11_B
	new_code_comm	commune code			c11g	T2_c11_G		T2_c11_G	-1
	new_code_dist	district code			c11h	T2_c11_H		T2_c11_H	1
	new_code_fs	centre name			c14a	T2_c14_A	or	T2_c14_A_G	1
	new_comm	commune name			c14b	T2_c14_B
	new_dist	district name			c14c	T2_c14_C
	new_region	region name			c14d	T2_c14_D
	a03	public or private			c14e	T2_c14_E
	elimination	elimination y/n			c14f	T2_c14_F
					c14g	T2_c14_G
					c14h	T2_c14_H		T2_c14_H	1

## Sheet: tool 3_obs
Malaria Management Practices					Other variables	Definition
indicator	new name	notes	new name	score	repfever	reported or recorded fever
a6	assessfever			1	new_centre	centre name
a8					new_code_comm	commune code
a10	temptaken			1	new_code_dist	district code
a15	rdt	yes = 1, no = -1 (conditioned on reported or recorded fever "repfever")		1/-1	new_code_fs	centre name
					new_comm	commune name
					new_dist	district name
					new_region	region name
					elimination	elimination y/n

## Sheet: tool 5_CHW
Current readiness and capacity					Malaria Management Practices					Data Management and Use					Training, supervision, assistance
indicator	new name	notes	new name	score	indicator	new name	notes	new name	score	indicator	new name	notes	new name	score	indicator	new name	notes	new name	score
c4	T5_C4		T5_C4	1	c1	T5_C1		T5_C1	1	d1	T5_D1		T5_D1_c	1	d6	T5_D6		T5_D6	1
e1a	T5_E1A		T5_E1A	0.5	c3a	T5_C3A		T5_C3A	0.333333	d18	T5_D18		T5_D18	1	b1a	T5_B1_A	combine	T5_B1_A_E	1
e1h	T5_E1H		T5_E1H	0.5	c3c	T5_C3C		T5_C3C	0.333333	d4	T5_D4		T5_D4_c	1	b1b	T5_B1_B
e5	T5_E5		T5_E5	1	c3d	T5_C3D		T5_C3D	0.333333	d5	T5_D5		T5_D5	1	b1c	T5_B1_C
e6	T5_E6		T5_E6	1	c5a	T5_C5A		T5_C5A	0.25	d24c	T5_D24C		T5_D24C	0.125	b1d	T5_B1_D
e14	T5_E14		T5_E14	1	c5b	T5_C5B		T5_C5B	0.25	d24d	T5_D24D		T5_D24D	0.125	b1e	T5_B1_E
					c5f	T5_C5F		T5_C5F	0.25	d24e	T5_D24E		T5_D24E	0.125	b2a	T5_B2A		T5_B2A	0.166667
					c5d	T5_C5D		T5_C5D	0.25	d24f	T5_D24F		T5_D24F	0.125	b2b	T5_B2B		T5_B2B	0.166667
					c7	T5_C7		T5_C7	1	d24g	T5_D24G		T5_D24G	0.125	b2c	T5_B2C		T5_B2C	0.166667
					c8b	T5_C8B		T5_C8B	1	d24h	T5_D24H		T5_D24H	0.125	b2d	T5_B2D		T5_B2D	0.166667
					c17	T5_C17		T5_C17_c	1	d24i	T5_D24I		T5_D24I	0.125	b2e	T5_B2E		T5_B2E	0.166667
					f4_1	T5_F4_1		T5_F4_1	0.5	d24j	T5_D24J		T5_D24J	0.125	b2f	T5_B2F		T5_B2F	0.166667
					f4_2	T5_F4_2		T5_F4_2	0.5	d17b	T5_D17B	or	T5_D17B_F	1	d14	T5_D14		T5_D14	1
					c13	T5_C13		T5_C13	1	d17c	T5_D17C	or			d13	T5_D13		T5_D13_c	1
					f1	T5_F1		T5_F1	1	d17d	T5_D17D	or			d25	T5_D25		T5_D25	1
										d17e	T5_D17E	or
										d17f	T5_D17F
					Other variables	Definition
					new_code_fs	centre name
					elimination	elimination y/n
